# Supplementary material for: Codon Adaptation of Plastid Genes
Source: PLoS One. 2016 May 19;11(5):e0154306. doi: 10.1371/journal.pone.0154306 (PMC4873144; doi:10.1371/journal.pone.0154306)
Supplement: S1 Table — (XLSX) [file pone.0154306.s001.xlsx]

## Sheet: SI_Table_1
Taxon	Genes	GCSI	% Rejection	Max CAI	S	S3	Spca	Classification	ACCESSION	ORGANISM
Alveolata sp.	81	0.0952565	0.0384615	0.448	NA	NA	-2.32513	Alveolata, Chromerida	NC_014345	Chromerida_sp._RM11
Asterionella formosa	134	0.163618	0.119403	0.816	2.74454	1.66312	0.58369	Stramenopiles, Bacillariophyta, Fragilariophyceae, Fragilariophycidae, Fragilariales, Fragilariaceae, Asterionella	NC_024079	Asterionella_formosa
Asterionellopsis glacialis	145	0.161835	0.112782	0.877	NA	3.09277	2.18474	Stramenopiles, Bacillariophyta, Fragilariophyceae, Fragilariophycidae, Fragilariales, Fragilariaceae, Asterionellopsis	NC_024080	Asterionellopsis_glacialis
Aureococcus anophagefferens	105	0.180159	0.247619	0.812	NA	2.18062	1.52046	Stramenopiles, Pelagophyceae, Pelagomonadales, Aureococcus	NC_012898	Aureococcus_anophagefferens
Aureoumbra lagunensis	110	0.221523	0.136364	0.804	NA	1.91602	0.825248	Stramenopiles, Pelagophyceae, Pelagomonadales, Aureoumbra	NC_012903	Aureoumbra_lagunensis
Auxenochlorella protothecoides	78	0.162295	0.166667	0.667	1.7314	1.22907	-0.357473	Chlorophyta, Trebouxiophyceae, Chlorellales, Chlorellaceae, Auxenochlorella	NC_023775	Auxenochlorella_protothecoides
Bathycoccus prasinos	52	0.108983	0.269231	0.55	NA	NA	NA	Chlorophyta, prasinophytes, Mamiellophyceae, Mamiellales, Bathycoccaceae, Bathycoccus	NC_024811	Bathycoccus_prasinos
Bigelowiella natans	61	0.248237	0.180328	0.728	NA	1.64295	0.369873	Rhizaria, Cercozoa, Chlorarachniophyceae, Bigelowiella	NC_008408	Bigelowiella_natans
Bryopsis hypnoides	69	0.0678025	0.173913	0.631	NA	1.13976	-0.58593	Chlorophyta, Ulvophyceae, Bryopsidales, Bryopsidaceae, Bryopsis	NC_013359	Bryopsis_hypnoides
Calliarthron tuberculosum	201	0.252156	0.0255102	0.618	1.97766	1.03982	-1.28847	Rhodophyta, Florideophyceae, Corallinophycidae, Corallinales, Corallinaceae, Corallinoideae, Calliarthron	NC_021075	Calliarthron_tuberculosum
Chaetosphaeridium globosum	98	0.0532783	0.180851	0.706	3.40539	1.64892	0.272761	Streptophyta, Coleochaetophyceae, Coleochaetales, Chaetosphaeridiaceae, Chaetosphaeridium	NC_004115	Chaetosphaeridium_globosum
Chara vulgaris	105	0.0655913	0.0430108	0.602	0.816077	0.177653	-2.10504	Streptophyta, Charophyceae, Charales, Characeae, Chara	NC_008097	Chara_vulgaris
Chlamydomonas reinhardtii	69	0.0704854	0.61194	0.795	NA	NA	3.24046	Chlorophyta, Chlorophyceae, Chlamydomonadales, Chlamydomonadaceae, Chlamydomonas	NC_005353	Chlamydomonas_reinhardtii
Chlorella sorokiniana	75	0.088437	0.306667	0.788	2.56402	NA	1.98188	Chlorophyta, Trebouxiophyceae, Chlorellales, Chlorellaceae, Chlorella	NC_023835	Chlorella_sorokiniana
Chlorella variabilis	80	0.0940172	0.189873	0.732	2.36945	1.45242	0.246495	Chlorophyta, Trebouxiophyceae, Chlorellales, Chlorellaceae, Chlorella	NC_015359	Chlorella_variabilis
Chlorella vulgaris	174	0.0581873	0.114943	0.725	NA	1.50944	-0.0102436	Chlorophyta, Trebouxiophyceae, Chlorellales, Chlorellaceae, Chlorella	NC_001865	Chlorella_vulgaris
Chlorokybus atmophyticus	114	0.123117	0.11	0.635	NA	1.33394	-0.621241	Streptophyta, Chlorokybophyceae, Chlorokybales, Chlorokybaceae, Chlorokybus	NC_008822	Chlorokybus_atmophyticus
Chondrus crispus	204	0.153682	0.0294118	0.557	1.20407	1.01465	-1.58842	Rhodophyta, Florideophyceae, Gigartinales, Gigartinaceae, Chondrus	NC_020795	Chondrus_crispus
Chromera velia	78	0.196936	0.031746	0.415	1.00991	NA	-2.63789	Alveolata, Chromerida, Chromera	NC_014340	Chromera_velia
Coccomyxa sp.	80	0.0670917	0.164557	0.542	NA	NA	NA	Chlorophyta, Trebouxiophyceae, Coccomyxaceae, Coccomyxa	NC_015084	Coccomyxa_subellipsoidea_C-169
Coscinodiscus radiatus	139	0.108154	0.0863309	0.792	3.14592	NA	0.517444	Stramenopiles, Bacillariophyta, Coscinodiscophyceae, Coscinodiscophycidae, Coscinodiscales, Coscinodiscaceae, Coscinodiscus	NC_024081	Coscinodiscus_radiatus
Cryptomonas paramecium	82	0.366491	0.025974	0.364	NA	NA	-4.18583	Cryptophyta, Cryptomonadales, Cryptomonadaceae, Cryptomonas	NC_013703	Cryptomonas_paramecium
Cyanidioschyzon merolae	207	0.201512	0.130208	0.536	1.55351	1.10362	-1.23377	Rhodophyta, Bangiophyceae, Cyanidiales, Cyanidiaceae, Cyanidioschyzon	NC_004799	Cyanidioschyzon_merolae_strain_10D
Cyanidium caldarium	197	0.1279	0.0153061	0.476	0.562205	0.623812	-2.39146	Rhodophyta, Bangiophyceae, Cyanidiales, Cyanidiaceae, Cyanidium	NC_001840	Cyanidium_caldarium
Cyanophora paradoxa	149	0.12237	0.231884	0.807	2.43959	1.80696	1.08992	Glaucocystophyceae, Cyanophoraceae, Cyanophora	NC_001675	Cyanophora_paradoxa
Cylindrotheca closterium	161	0.122555	0.0930233	0.785	NA	1.45154	0.141024	Stramenopiles, Bacillariophyta, Bacillariophyceae, Bacillariophycidae, Bacillariales, Bacillariaceae, Cylindrotheca	NC_024082	Cylindrotheca_closterium
Didymosphenia geminata	130	0.145634	0.123077	0.807	NA	2.08249	0.945898	Stramenopiles, Bacillariophyta, Bacillariophyceae, Bacillariophycidae, Cymbellales, Gomphonemataceae, Didymosphenia	NC_024083	Didymosphenia_geminata
Dunaliella salina	82	0.0813774	0.530303	0.827	NA	2.41789	2.856	Chlorophyta, Chlorophyceae, Chlamydomonadales, Dunaliellaceae, Dunaliella	NC_016732	Dunaliella_salina
Durinskia baltica	129	0.158777	0.186047	0.856	NA	2.1268	1.45284	Alveolata, Dinophyceae, Peridiniales, Peridiniaceae, Durinskia	NC_014287	Durinskia_baltica
Ectocarpus siliculosus	148	0.207016	0.101351	0.675	2.41261	NA	-0.308625	Stramenopiles, PX_clade, Phaeophyceae, Ectocarpales, Ectocarpaceae, Ectocarpus	NC_013498	Ectocarpus_siliculosus
Emiliania huxleyi	119	0.0401288	0.169492	0.706	NA	2.38509	0.917926	Haptophyceae, Isochrysidales, Noelaerhabdaceae, Emiliania	NC_007288	Emiliania_huxleyi
Euglena gracilis	67	0.455294	0.0909091	0.5	0.452561	0.394551	-2.21225	Euglenozoa, Euglenida, Euglenales, Euglenaceae, Euglena	NC_001603	Euglena_gracilis
Euglena longa	46	0.73577	0.0652174	0.514	NA	NA	NA	Euglenozoa, Euglenida, Euglenales, Euglenaceae, Euglena	NC_002652	Euglena_longa
Euglena viridis	76	0.303294	0.105263	0.631	1.69097	NA	-1.61697	Euglenozoa, Euglenida, Euglenales, Euglenaceae, Euglena	NC_020460	Euglena_viridis
Euglenaformis proxima	63	0.499162	0.047619	0.559	1.0617	0.676189	-1.82772	Euglenozoa, Euglenida, Euglenales, Euglenaformis	NC_024154	Euglenaformis_proxima
Eutreptiella gymnastica	62	0.332711	0.12069	0.694	NA	1.22956	-0.397918	Euglenozoa, Euglenida, Eutreptiales, Eutreptiella	NC_017754	Eutreptiella_gymnastica
Fistulifera solaris	135	0.129865	0.2	0.799	NA	1.84112	0.966035	Stramenopiles, Bacillariophyta, Bacillariophyceae, Bacillariophycidae, Naviculales, Naviculaceae, Fistulifera	NC_015403	Fistulifera_solaris
Floydiella terrestris	74	0.0198355	0.264706	0.666	2.22959	1.43758	0.193798	Chlorophyta, Chlorophyceae, Chaetopeltidales, Chaetopeltidaceae, Floydiella	NC_014346	Floydiella_terrestris
Fucus vesiculosus	139	0.231333	0.0364963	0.731	2.6041	1.62442	-0.163423	Stramenopiles, PX_clade, Phaeophyceae, Fucales, Fucaceae, Fucus	NC_016735	Fucus_vesiculosus
Galdieria sulphuraria	182	0.196334	0.0111111	0.461	0.565534	0.269398	-2.80931	Rhodophyta, Bangiophyceae, Cyanidiales, Cyanidiaceae, Galdieria	NC_024665	Galdieria_sulphuraria
Gonium pectorale	68	0.0582571	0.746269	0.755	NA	NA	3.19713	Chlorophyta, Chlorophyceae, Chlamydomonadales, Volvocaceae, Gonium	NC_020438	Gonium_pectorale
Gracilaria salicornia	202	0.231481	0.019802	0.544	0.814183	0.62556	-2.04902	Rhodophyta, Florideophyceae, Gracilariales, Gracilariaceae, Gracilaria	NC_023785	Gracilaria_salicornia
Gracilaria tenuistipitata	203	0.18761	0.015625	0.608	0.842716	0.575927	-1.80569	Rhodophyta, Florideophyceae, Gracilariales, Gracilariaceae, Gracilaria	NC_006137	Gracilaria_tenuistipitata_var._liui
Grateloupia taiwanensis	233	0.237676	0.0205128	0.55	1.62092	1.0458	-1.62554	Rhodophyta, Florideophyceae, Halymeniales, Halymeniaceae, Grateloupia	NC_021618	Grateloupia_taiwanensis
Guillardia theta	147	0.166725	0.0890411	0.708	2.54475	1.57211	-0.128306	Cryptophyta, Pyrenomonadales, Geminigeraceae, Guillardia	NC_000926	Guillardia_theta
Helicosporidium sp.	26	0.160408	0	0.388	NA	NA	NA	Chlorophyta, Trebouxiophyceae, Chlorellales, Helicosporidium	NC_008100	Helicosporidium_sp._ex_Simulium_jonesi
Heterosigma akashiwo	156	0.053389	0.155844	0.816	NA	NA	0.83175	Stramenopiles, Raphidophyceae, Chattonellales, Chattonellaceae, Heterosigma	NC_010772	Heterosigma_akashiwo
Klebsormidium flaccidum	107	0.0914852	0.432692	0.4	2.12966	NA	-1.02951	Streptophyta, Klebsormidiophyceae, Klebsormidiales, Klebsormidiaceae, Klebsormidium	NC_024167	Klebsormidium_flaccidum
Kryptoperidinium foliaceum	139	0.0889177	0.307692	0.859	NA	2.43397	2.20269	Alveolata, Dinophyceae, Peridiniales, Peridiniaceae, Kryptoperidinium	NC_014267	Kryptoperidinium_foliaceum
Leptocylindrus danicus	132	0.131158	0.181818	0.844	NA	2.33184	1.57154	Stramenopiles, Bacillariophyta, Coscinodiscophyceae, Chaetocerotophycidae, Leptocylindrales, Leptocylindraceae, Leptocylindrus	NC_024084	Leptocylindrus_danicus
Leptosira terrestris	88	0.0712592	0.223684	0.704	NA	1.80453	0.566324	Chlorophyta, Trebouxiophyceae, Ctenocladales, Ctenocladaceae, Leptosira	NC_009681	Leptosira_terrestris
Lithodesmium undulatum	138	0.119179	0.108696	0.812	NA	2.09691	0.930091	Stramenopiles, Bacillariophyta, Mediophyceae, Lithodesmiophycidae, Lithodesmiales, Lithodesmiaceae, Lithodesmium	NC_024085	Lithodesmium_undulatum
Marchantia polymorpha	89	0.13769	0.0898876	0.653	2.97318	1.76548	-0.206717	Streptophyta, Embryophyta, Marchantiophyta, Marchantiopsida, Marchantiidae, Marchantiales, Marchantiaceae, Marchantia	NC_001319	Marchantia_polymorpha
Mesostigma viride	105	0.115905	0.12381	0.703	2.98876	1.9326	0.312703	Streptophyta, Mesostigmatophyceae, Mesostigmatales, Mesostigmataceae, Mesostigma	NC_002186	Mesostigma_viride
Mesotaenium endlicherianum	87	0.0369556	0.0344828	0.474	NA	0.914083	-2.05923	Streptophyta, Zygnemophyceae, Zygnematales, Mesotaeniaceae, Mesotaenium__1849	NC_024169	Mesotaenium_endlicherianum
Micromonas sp.	57	0.156477	0.0877193	0.64	NA	NA	NA	Chlorophyta, prasinophytes, Mamiellophyceae, Mamiellales, Mamiellaceae, Micromonas	NC_012575	Micromonas_sp._RCC299
Monomastix sp.	82	0.0761939	0.4375	0.767	NA	2.16387	1.99058	Chlorophyta, prasinophytes, Mamiellophyceae, Monomastigales, Monomastigaceae, Monomastix	NC_012101	Monomastix_sp._OKE-1
Monomorphina aenigmatica	62	0.374738	0.224138	0.684	1.50067	0.837613	-0.430154	Euglenozoa, Euglenida, Euglenales, Monomorphina	NC_020018	Monomorphina_aenigmatica
Nannochloropsis gaditana	119	0.135787	0.117647	0.652	NA	NA	0.321035	Stramenopiles, Eustigmatophyceae, Eustigmatales, Monodopsidaceae, Nannochloropsis	NC_020014	Nannochloropsis_gaditana
Nannochloropsis granulata	125	0.105918	0.112	0.695	NA	1.72056	0.0331049	Stramenopiles, Eustigmatophyceae, Eustigmatales, Monodopsidaceae, Nannochloropsis	NC_022259	Nannochloropsis_granulata
Nannochloropsis limnetica	124	0.107807	0.145161	0.697	NA	1.77063	0.211815	Stramenopiles, Eustigmatophyceae, Eustigmatales, Monodopsidaceae, Nannochloropsis	NC_022262	Nannochloropsis_limnetica
Nannochloropsis oceanica	126	0.0975325	0.103175	0.668	NA	1.6637	-0.181156	Stramenopiles, Eustigmatophyceae, Eustigmatales, Monodopsidaceae, Nannochloropsis	NC_022263	Nannochloropsis_oceanica
Nannochloropsis oculata	126	0.107286	0.126984	0.718	NA	1.66707	0.148148	Stramenopiles, Eustigmatophyceae, Eustigmatales, Monodopsidaceae, Nannochloropsis	NC_022260	Nannochloropsis_oculata
Nannochloropsis salina	123	0.10822	0.121951	0.647	NA	1.61726	-0.255305	Stramenopiles, Eustigmatophyceae, Eustigmatales, Monodopsidaceae, Nannochloropsis	NC_022261	Nannochloropsis_salina
Nephroselmis olivacea	155	0.0598685	0.206452	0.476	2.12439	NA	-1.0287	Chlorophyta, prasinophytes, Nephroselmidophyceae, Nephroselmis	NC_000927	Nephroselmis_olivacea
Nicotiana tabacum	98	0.0950204	0.0918367	0.43	1.22644	0.730458	-2.22912	Streptophyta, Embryophyta, Tracheophyta, Spermatophyta, Magnoliophyta, eudicotyledons, Gunneridae, Pentapetalae, asterids, lamiids, Solanales, Solanaceae, Nicotianoideae, Nicotianeae, Nicotiana	NC_001879	Nicotiana_tabacum
Odontella sinensis	140	0.135961	0.122302	0.831	NA	2.19987	1.16695	Stramenopiles, Bacillariophyta, Mediophyceae, Biddulphiophycidae, Eupodiscales, Eupodiscaceae, Odontella	NC_001713	Odontella_sinensis
Oedogonium cardiacum	99	0.0985427	0.223684	0.706	NA	NA	0.679612	Chlorophyta, Chlorophyceae, Oedogoniales, Oedogonium	NC_011031	Oedogonium_cardiacum
Oltmannsiellopsis viridis	93	0.0830795	0.475	0.915	NA	NA	3.38362	Chlorophyta, Oltmannsiellopsis	NC_008099	Oltmannsiellopsis_viridis
Oryza sativa	108	0.0684508	0.03125	0.416	1.02553	0.473693	-2.75866	Streptophyta, Embryophyta, Tracheophyta, Spermatophyta, Magnoliophyta, Liliopsida, Poales, Poaceae, BEP_clade, Ehrhartoideae, Oryzeae, Oryza	NC_001320	Oryza_sativa_Japonica_Group
Ostreococcus tauri	61	0.168964	0.0677966	0.55	NA	NA	-0.345007	Chlorophyta, prasinophytes, Mamiellophyceae, Mamiellales, Bathycoccaceae, Ostreococcus	NC_008289	Ostreococcus_tauri
Parachlorella kessleri	84	0.173025	0.17284	0.792	2.1718	NA	0.326775	Chlorophyta, Trebouxiophyceae, Chlorellales, Chlorellales_incertae_sedis, Parachlorella	NC_012978	Parachlorella_kessleri
Pavlova lutheri	111	0.227536	0.107843	0.653	NA	1.667	-0.232399	Haptophyceae, Pavlovales, Pavlovaceae, Pavlova	NC_020371	Pavlova_lutheri
Pedinomonas minor	82	0.102878	0.342105	0.83	NA	NA	2.36065	Chlorophyta, Pedinophyceae, Pedinomonadales, Pedinomonadaceae, Pedinomonas	NC_016733	Pedinomonas_minor
Phaeocystis antarctica	108	0.235614	0.12037	0.7	NA	1.883	0.239418	Haptophyceae, Phaeocystales, Phaeocystaceae, Phaeocystis	NC_016703	Phaeocystis_antarctica
Phaeocystis globosa	108	0.251573	0.12037	0.699	NA	1.965	0.311519	Haptophyceae, Phaeocystales, Phaeocystaceae, Phaeocystis	NC_021637	Phaeocystis_globosa
Phaeodactylum tricornutum	132	0.185889	0.106061	0.778	2.75214	1.644	0.335204	Stramenopiles, Bacillariophyta, Bacillariophyceae, Bacillariophycidae, Naviculales, Phaeodactylaceae, Phaeodactylum	NC_008588	Phaeodactylum_tricornutum
Picocystis salinarum	80	0.110995	0.05	0.581	2.12911	1.154	-1.26767	Chlorophyta, prasinophytes, prasinophyte_clade_VII, Picocystis	NC_024828	Picocystis_salinarum
Pinus thunbergii	155	0.111451	0.0193548	0.366	1.41377	0.667	-2.86012	Streptophyta, Embryophyta, Tracheophyta, Spermatophyta, Pinidae, Pinales, Pinaceae, Pinus, Pinus	NC_001631	Pinus_thunbergii
Pleodorina starrii	84	0.0596334	0.477612	0.724	NA	NA	1.88931	Chlorophyta, Chlorophyceae, Chlamydomonadales, Volvocaceae, Pleodorina	NC_021109	Pleodorina_starrii
Porphyra purpurea	209	0.101523	0.0652174	0.661	2.26332	1.123	-0.859	Rhodophyta, Bangiophyceae, Bangiales, Bangiaceae, Porphyra	NC_000925	Porphyra_purpurea
Porphyra yezoensis	209	0.0993156	0.0336538	0.648	2.56826		-0.836293	Rhodophyta, Bangiophyceae, Bangiales, Bangiaceae, Pyropia	NC_007932	Pyropia_yezoensis
Porphyridium purpureum	224	0.0955306	0.0537634	0.675	2.23679	1.19	-0.772489	Rhodophyta, Bangiophyceae, Porphyridiales, Porphyridiaceae, Porphyridium	NC_023133	Porphyridium_purpureum
Prasinoderma coloniale	76	0.0871791	0.210526	0.717	NA	2.384	1.1208	Chlorophyta, prasinophytes, Prasinococcales, Prasinoderma	NC_024817	Prasinoderma_coloniale
Pseudendoclonium akinetum	105	0.110558	0.22973	0.749	2.95346	1.762	0.763253	Chlorophyta, Ulvophyceae, Ulvales, Pseudendoclonium	NC_008114	Pseudendoclonium_akinetum
Pycnococcus provasolii	68	0.108211	0.246154	0.713	NA	1.939	0.81802	Chlorophyta, prasinophytes, Pycnococcaceae, Pycnococcus	NC_012097	Pycnococcus_provasolii
Pyramimonas parkeae	94	0.12204	0.116279	0.671	NA	1.904	0.106227	Chlorophyta, prasinophytes, Pyramimonadales, Pyramimonas	NC_012099	Pyramimonas_parkeae
Pyropia haitanensis	211	0.124764	0.05	0.747	2.45232	1.219	-0.415722	Rhodophyta, Bangiophyceae, Bangiales, Bangiaceae, Pyropia	NC_021189	Pyropia_haitanensis
Pyropia perforata	209	0.0792091	0.0604396	0.61	2.02087	1.107	-1.13521	Rhodophyta, Bangiophyceae, Bangiales, Bangiaceae, Pyropia	NC_024050	Pyropia_perforata
Rhodomonas salina	146	0.128613	0.190141	0.748	NA	1.339	0.635342	Cryptophyta, Pyrenomonadales, Pyrenomonadaceae, Rhodomonas	NC_009573	Rhodomonas_salina
Roya anglica	93	0.144144	0.091954	0.599	2.64039	1.786	-0.746739	Streptophyta, Zygnemophyceae, Zygnematales, Mesotaeniaceae, Roya	NC_024168	Roya_anglica
Saccharina japonica	139	0.22074	0.115108	0.663	NA	1.454	-0.37146	Stramenopiles, PX_clade, Phaeophyceae, Laminariales, Laminariaceae, Saccharina	NC_018523	Saccharina_japonica
Scenedesmus obliquus	77	0.0634075	0.304348	0.806	NA	1.438	2.0894	Chlorophyta, Chlorophyceae, Sphaeropleales, Scenedesmaceae, Acutodesmus	NC_008101	Acutodesmus_obliquus
Schizomeris leibleinii	77	0.192446	0.373134	0.788	2.74295	1.891	1.5987	Chlorophyta, Chlorophyceae, Chaetophorales, Schizomeridaceae, Schizomeris	NC_015645	Schizomeris_leibleinii
Staurastrum punctulatum	103	0.0581813	0.126437	0.603	NA	1.774	-0.302097	Streptophyta, Zygnemophyceae, Desmidiales, Desmidiaceae, Staurastrum	NC_008116	Staurastrum_punctulatum
Stigeoclonium helveticum	79	0.154614	0.373134	0.712	2.36113	1.668	1.02793	Chlorophyta, Chlorophyceae, Chaetophorales, Chaetophorales_incertae_sedis, Stigeoclonium	NC_008372	Stigeoclonium_helveticum
Synedra acus	130	0.148343	0.123077	0.789	NA	NA	1.09151	Stramenopiles, Bacillariophyta, Fragilariophyceae, Fragilariophycidae, Fragilariales, Fragilariaceae, Ulnaria	NC_016731	Ulnaria_acus
Thalassiosira oceanica	142	0.154989	0.134752	0.828	NA	NA	1.29558	Stramenopiles, Bacillariophyta, Coscinodiscophyceae, Thalassiosirophycidae, Thalassiosirales, Thalassiosiraceae, Thalassiosira	NC_014808	Thalassiosira_oceanica_CCMP1005
Thalassiosira pseudonana	141	0.151206	0.198582	0.825	NA	NA	1.4642	Stramenopiles, Bacillariophyta, Coscinodiscophyceae, Thalassiosirophycidae, Thalassiosirales, Thalassiosiraceae, Thalassiosira	NC_008589	Thalassiosira_pseudonana
Theileria parva	44	0.299948	0	0.391	NA	NA	NA	Alveolata, Apicomplexa, Aconoidasida, Piroplasmida, Theileriidae, Theileria	NC_007758	Theileria_parva_strain_Muguga
Trebouxiophyceae sp.	80	0.0493186	0.131579	0.377	NA	2.33	NA	Chlorophyta, Trebouxiophyceae, unclassified_Trebouxiophyceae	NC_018569	Trebouxiophyceae_sp._MX-AZ01
Vaucheria litorea	139	0.0724014	0.0431655	0.774	2.99819	1.702	0.138911	Stramenopiles, PX_clade, Xanthophyceae, Vaucheriales, Vaucheriaceae, Vaucheria	NC_011600	Vaucheria_litorea
Zygnema circumcarinatum	103	0.0637068	0.0444444	0.586	NA	1.579	-0.867908	Streptophyta, Zygnemophyceae, Zygnematales, Zygnemataceae, Zygnema	NC_008117	Zygnema_circumcarinatum
