# Supplementary material for: Codon Adaptation of Plastid Genes
Source: PLoS One. 2016 May 19;11(5):e0154306. doi: 10.1371/journal.pone.0154306 (PMC4873144; doi:10.1371/journal.pone.0154306)
Supplement: S2 Table — (XLSX) [file pone.0154306.s002.xlsx]

## Sheet: SI_Table_2
Amino Acid	Codon	Fitness
Ser	AGT	0.147541
	AGC	0.262295
	TCA	0.459016
	TCT	1
	TCC	0.196721
	TCG	0.002
Leu	TTA	1
	TTG	0.002
	CTA	0.0756303
	CTT	0.252101
	CTC	0.002
	CTG	0.002
Arg	AGA	0.168831
	AGG	0.002
	CGA	0.002
	CGT	1
	CGC	0.0649351
	CGG	0.002
Thr	ACA	0.222222
	ACT	1
	ACC	0.0493827
	ACG	0.002
Ala	GCA	0.610169
	GCT	1
	GCC	0.00847458
	GCG	0.0338983
Gly	GGA	0.025974
	GGT	1
	GGC	0.0779221
	GGG	0.002
Val	GTA	1
	GTT	0.761194
	GTC	0.002
	GTG	0.0298507
Pro	CCA	1
	CCT	0.972222
	CCC	0.002
	CCG	0.138889
Ile	ATA	0.002
	ATT	1
	ATC	0.969697
Lys	AAA	1
	AAG	0.166667
Gln	CAA	1
	CAG	0.0232558
Glu	GAA	1
	GAG	0.173913
Asn	AAT	0.1625
	AAC	1
His	CAT	0.419355
	CAC	1
Asp	GAT	1
	GAC	0.7
Tyr	TAT	0.510204
	TAC	1
Cys	TGT	1
	TGC	0.1875
Phe	TTT	0.258824
	TTC	1
